# Supplementary material for: Analysis of the Gastro-Intestinal Tract of Marine Mammals: A Multidisciplinary Approach with a New Multi-Sieves Tool
Source: Animals (Basel). 2021 Jun 18;11(6):1824. doi: 10.3390/ani11061824 (PMC8234426; doi:10.3390/ani11061824)
Supplement: Supplementary file 1 [file animals-11-01824-s001.zip]

Archive with 1 entries (1 files):
- animals-1234938-supplementary.pdf
